# Supplementary material for: eIF3 engages with 3’-UTR termini of highly translated mRNAs
Source: eLife. 2025 Jan 29;13:RP102977. doi: 10.7554/eLife.102977 (PMC11778930; doi:10.7554/eLife.102977)
Supplement: Figure 1—source data 1. [file elife-102977-fig1-data1.zip]

Archive with 25 entries (24 files):
- Figure1-source data 1/
- Figure1-source data 1/Fig1G_EIF3I_original.tif
- __MACOSX/Figure1-source data 1/._Fig1G_EIF3I_original.tif
- Figure1-source data 1/Fig1C_Oct4_original.tif
- __MACOSX/Figure1-source data 1/._Fig1C_Oct4_original.tif
- Figure1-source data 1/Fig1C_Hsp90_original.tif
- __MACOSX/Figure1-source data 1/._Fig1C_Hsp90_original.tif
- Figure1-source data 1/Fig1G_EIF3C_EIF3L_original.tif
- __MACOSX/Figure1-source data 1/._Fig1G_EIF3C_EIF3L_original.tif
- Figure1-source data 1/Fig1G_EIF3E_original.tif
- __MACOSX/Figure1-source data 1/._Fig1G_EIF3E_original.tif
- Figure1-source data 1/Fig1D_totalproteinstain_original.tif
- __MACOSX/Figure1-source data 1/._Fig1D_totalproteinstain_original.tif
- Figure1-source data 1/Fig1D_puromycin_original.tif
- __MACOSX/Figure1-source data 1/._Fig1D_puromycin_original.tif
- Figure1-source data 1/Fig1G_EIF4E_original.tif
- __MACOSX/Figure1-source data 1/._Fig1G_EIF4E_original.tif
- Figure1-source data 1/Fig1G_EIF3F_original.tif
- __MACOSX/Figure1-source data 1/._Fig1G_EIF3F_original.tif
- Figure1-source data 1/Fig1C_Pax6_Sox1_original.tif
- __MACOSX/Figure1-source data 1/._Fig1C_Pax6_Sox1_original.tif
- Figure1-source data 1/Fig1H_original.tif
- __MACOSX/Figure1-source data 1/._Fig1H_original.tif
- Figure1-source data 1/Fig1G_EIF3A_EIF3B_EIF3D_EIF3H_EIF3K_EIF3M_RPS19_original.tif
- __MACOSX/Figure1-source data 1/._Fig1G_EIF3A_EIF3B_EIF3D_EIF3H_EIF3K_EIF3M_RPS19_original.tif
