# Supplementary material for: eIF3 engages with 3’-UTR termini of highly translated mRNAs
Source: eLife. 2025 Jan 29;13:RP102977. doi: 10.7554/eLife.102977 (PMC11778930; doi:10.7554/eLife.102977)
Supplement: Figure 1—source data 2. [file elife-102977-fig1-data2.zip]

Archive with 25 entries (24 files):
- Figure1-source data 2/
- Figure1-source data 2/Fig1C_Hsp90_labeled.pdf
- __MACOSX/Figure1-source data 2/._Fig1C_Hsp90_labeled.pdf
- Figure1-source data 2/Fig1D_puromycin_labeled.pdf
- __MACOSX/Figure1-source data 2/._Fig1D_puromycin_labeled.pdf
- Figure1-source data 2/Fig1G_EIF3C_EIF3L_labeled.pdf
- __MACOSX/Figure1-source data 2/._Fig1G_EIF3C_EIF3L_labeled.pdf
- Figure1-source data 2/Fig1G_EIF3F_labeled.pdf
- __MACOSX/Figure1-source data 2/._Fig1G_EIF3F_labeled.pdf
- Figure1-source data 2/Fig1C_Oct4_labeled.pdf
- __MACOSX/Figure1-source data 2/._Fig1C_Oct4_labeled.pdf
- Figure1-source data 2/Fig1G_EIF3A_EIF3B_EIF3D_EIF3H_EIF3K_EIF3M_RPS19_labeled.pdf
- __MACOSX/Figure1-source data 2/._Fig1G_EIF3A_EIF3B_EIF3D_EIF3H_EIF3K_EIF3M_RPS19_labeled.pdf
- Figure1-source data 2/Fig1G_EIF3I_labeled.pdf
- __MACOSX/Figure1-source data 2/._Fig1G_EIF3I_labeled.pdf
- Figure1-source data 2/Fig1C_Pax6_Sox1_labeled.pdf
- __MACOSX/Figure1-source data 2/._Fig1C_Pax6_Sox1_labeled.pdf
- Figure1-source data 2/Fig1D_totalproteinstain_labeled.pdf
- __MACOSX/Figure1-source data 2/._Fig1D_totalproteinstain_labeled.pdf
- Figure1-source data 2/Fig1H_labeled.pdf
- __MACOSX/Figure1-source data 2/._Fig1H_labeled.pdf
- Figure1-source data 2/Fig1G_EIF3E_labeled.pdf
- __MACOSX/Figure1-source data 2/._Fig1G_EIF3E_labeled.pdf
- Figure1-source data 2/Fig1G_EIF4E_labeled.pdf
- __MACOSX/Figure1-source data 2/._Fig1G_EIF4E_labeled.pdf
