# Supplementary material for: eIF3 engages with 3’-UTR termini of highly translated mRNAs
Source: eLife. 2025 Jan 29;13:RP102977. doi: 10.7554/eLife.102977 (PMC11778930; doi:10.7554/eLife.102977)
Supplement: Figure 1—figure supplement 1—source data 1. [file elife-102977-fig1-figsupp1-data1.zip]

Archive with 7 entries (6 files):
- Figure1-figure supplement 1-source data 1/
- Figure1-figure supplement 1-source data 1/.DS_Store
- __MACOSX/Figure1-figure supplement 1-source data 1/._.DS_Store
- Figure1-figure supplement 1-source data 1/Fig1Supp1B_Puromycin_original.tif
- __MACOSX/Figure1-figure supplement 1-source data 1/._Fig1Supp1B_Puromycin_original.tif
- Figure1-figure supplement 1-source data 1/Fig1Supp1B_Totalproteinstain_original.tif
- __MACOSX/Figure1-figure supplement 1-source data 1/._Fig1Supp1B_Totalproteinstain_original.tif
