# Supplementary material for: eIF3 engages with 3’-UTR termini of highly translated mRNAs
Source: eLife. 2025 Jan 29;13:RP102977. doi: 10.7554/eLife.102977 (PMC11778930; doi:10.7554/eLife.102977)
Supplement: Figure 1—figure supplement 5—source data 1. [file elife-102977-fig1-figsupp5-data1.zip]

Archive with 5 entries (4 files):
- Figure1-figure supplement 5-source data 1/
- Figure1-figure supplement 5-source data 1/Fig1Supp5_RPS19_original.tif
- __MACOSX/Figure1-figure supplement 5-source data 1/._Fig1Supp5_RPS19_original.tif
- Figure1-figure supplement 5-source data 1/Fig1Supp5_IR-RNAs_original.tif
- __MACOSX/Figure1-figure supplement 5-source data 1/._Fig1Supp5_IR-RNAs_original.tif
