# Supplementary material for: eIF3 engages with 3’-UTR termini of highly translated mRNAs
Source: eLife. 2025 Jan 29;13:RP102977. doi: 10.7554/eLife.102977 (PMC11778930; doi:10.7554/eLife.102977)
Supplement: Figure 3—source data 2. [file elife-102977-fig3-data2.zip]

Archive with 9 entries (8 files):
- Figure3-source data 2/
- Figure3-source data 2/Fig3D_ID2_labeled.pdf
- __MACOSX/Figure3-source data 2/._Fig3D_ID2_labeled.pdf
- Figure3-source data 2/Fig3D_HSP90-1_labeled.pdf
- __MACOSX/Figure3-source data 2/._Fig3D_HSP90-1_labeled.pdf
- Figure3-source data 2/Fig3D_HSP90-2_labeled.pdf
- __MACOSX/Figure3-source data 2/._Fig3D_HSP90-2_labeled.pdf
- Figure3-source data 2/Fig3D_SLC38A2_labeled.pdf
- __MACOSX/Figure3-source data 2/._Fig3D_SLC38A2_labeled.pdf
