# Supplementary material for: eIF3 engages with 3’-UTR termini of highly translated mRNAs
Source: eLife. 2025 Jan 29;13:RP102977. doi: 10.7554/eLife.102977 (PMC11778930; doi:10.7554/eLife.102977)
Supplement: Figure 3—figure supplement 1—source data 1. [file elife-102977-fig3-figsupp1-data1.zip]

Archive with 3 entries (2 files):
- Figure3-figure supplement 1-source data 1/
- Figure3-figure supplement 1-source data 1/Fig3Supp1_NativeGel_RiboSeq_original.pdf
- __MACOSX/Figure3-figure supplement 1-source data 1/._Fig3Supp1_NativeGel_RiboSeq_original.pdf
