# Supplementary material for: eIF3 engages with 3’-UTR termini of highly translated mRNAs
Source: eLife. 2025 Jan 29;13:RP102977. doi: 10.7554/eLife.102977 (PMC11778930; doi:10.7554/eLife.102977)
Supplement: Figure 4—source data 2. [file elife-102977-fig4-data2.zip]

Archive with 10 entries (9 files):
- Figure4-source data 2/
- __MACOSX/._Figure4-source data 2
- Figure4-source data 2/Fig4B-Fig4Supp1B_RPS19_labeled.pdf
- __MACOSX/Figure4-source data 2/._Fig4B-Fig4Supp1B_RPS19_labeled.pdf
- Figure4-source data 2/Fig4B-Fig4Supp1B_PABPC1_labeled.pdf
- __MACOSX/Figure4-source data 2/._Fig4B-Fig4Supp1B_PABPC1_labeled.pdf
- Figure4-source data 2/Fig4B-Fig4Supp1B_PAIP1_labeled.pdf
- __MACOSX/Figure4-source data 2/._Fig4B-Fig4Supp1B_PAIP1_labeled.pdf
- Figure4-source data 2/Fig4B-Fig4Supp1B_EIF3B_labeled.pdf
- __MACOSX/Figure4-source data 2/._Fig4B-Fig4Supp1B_EIF3B_labeled.pdf
