# Supplementary material for: eIF3 engages with 3’-UTR termini of highly translated mRNAs
Source: eLife. 2025 Jan 29;13:RP102977. doi: 10.7554/eLife.102977 (PMC11778930; doi:10.7554/eLife.102977)
Supplement: Figure 4—figure supplement 1—source data 1. [file elife-102977-fig4-figsupp1-data1.zip]

Archive with 9 entries (8 files):
- Figure4-figure supplement 1-source data 1/
- Figure4-figure supplement 1-source data 1/Fig4Supp1C_PABPC1_NPC_HEK293T_original.tif
- __MACOSX/Figure4-figure supplement 1-source data 1/._Fig4Supp1C_PABPC1_NPC_HEK293T_original.tif
- Figure4-figure supplement 1-source data 1/Fig4Supp1C_EIF3B_NPC_HEK293T_original.tif
- __MACOSX/Figure4-figure supplement 1-source data 1/._Fig4Supp1C_EIF3B_NPC_HEK293T_original.tif
- Figure4-figure supplement 1-source data 1/Fig4Supp1C_RPS19_NPC_HEK293T_original.tif
- __MACOSX/Figure4-figure supplement 1-source data 1/._Fig4Supp1C_RPS19_NPC_HEK293T_original.tif
- Figure4-figure supplement 1-source data 1/Fig4Supp1C_PAIP1_NPC_HEK293T_original.tif
- __MACOSX/Figure4-figure supplement 1-source data 1/._Fig4Supp1C_PAIP1_NPC_HEK293T_original.tif
